# Supplementary material for: Suggesting Indicators of Age-Friendly City: Social Participation and Happiness, an Ecological Study from the JAGES
Source: Int J Environ Res Public Health. 2022 Apr 22;19(9):5096. doi: 10.3390/ijerph19095096 (PMC9102036; doi:10.3390/ijerph19095096)
Supplement: Supplementary file 1 [file ijerph-19-05096-s001.zip]

Archive with 1 entries (1 files):
- ijerph-1606202-SI.pdf
